# Supplementary material for: Effectiveness of Using AI-Driven Hotspot Mapping for Active Case Finding of Tuberculosis in Southwestern Nigeria
Source: Trop Med Infect Dis. 2024 Apr 29;9(5):99. doi: 10.3390/tropicalmed9050099 (PMC11126129; doi:10.3390/tropicalmed9050099)
Supplement: Supplementary file 1 [file tropicalmed-09-00099-s001.zip]

Archive with 2 entries (2 files):
- SupplementaryDataS1.xlsx
- SupplementaryDataS2.xlsx
